# Supplementary material for: Maternal One-Carbon Nutrient Intake and Risk of Being Overweight or Obese in Their Offspring—A Transgenerational Prospective Cohort Study
Source: Nutrients. 2024 Apr 19;16(8):1210. doi: 10.3390/nu16081210 (PMC11054902; doi:10.3390/nu16081210)
Supplement: Supplementary file 1 [file nutrients-16-01210-s001.zip]

Archive with 1 entries (1 files):
- nutrients-2956823-supplementary.pdf
